# Supplementary material for: A novel Alzheimer’s disease drug candidate targeting inflammation and fatty acid metabolism
Source: Alzheimers Res Ther. 2017 Jul 14;9:50. doi: 10.1186/s13195-017-0277-3 (PMC5513091; doi:10.1186/s13195-017-0277-3)
Supplement: Supplementary file 3 — Metabolomic profile of plasma. This table includes the significantly changed metabolites found in the plasma between the AD and control groups, as well as the vehicle- and CAD-31-treated groups. (XLSX 16 kb) [file 13195_2017_277_MOESM3_ESM.xlsx]

## Sheet: Sheet1
Table S3. Metabolomic profile of plasma
			C+31/C		AD+31/AD		AD/C
Biochemical Name	Super Pathway	Sub Pathway	Fold Change	p-value	Fold Change	p-value	Fold Change	p-value
N-acetylserine	Amino Acid	Glycine, Serine and Threonine Metabolism	1.09	0.5463	1.11	0.3247	0.74	0.0158
threonine	Amino Acid	Glycine, Serine and Threonine Metabolism	1.42	0.0261	1.08	0.6141	1.12	0.3468
asparagine	Amino Acid	Alanine and Aspartate Metabolism	1.48	0.0425	0.97	0.9836	1.4	0.0782
glutamate	Amino Acid	Glutamate Metabolism	1.71	0.0044	0.99	0.6547	1.43	0.0857
N-acetyl-3-methylhistidine*	Amino Acid	Histidine Metabolism	0.84	0.2863	0.86	0.7881	0.7	0.0417
N2-acetyllysine	Amino Acid	Lysine Metabolism	0.71	0.1497	1.12	0.5284	0.63	0.0251
N-acetylphenylalanine	Amino Acid	Phenylalanine and Tyrosine Metabolism	1.41	0.0287	1.1	0.4649	1.2	0.2364
4-hydroxyphenylpyruvate	Amino Acid	Phenylalanine and Tyrosine Metabolism	1.65	0.0127	1.05	0.8518	1.28	0.2191
phenol sulfate	Amino Acid	Phenylalanine and Tyrosine Metabolism	0.59	0.0491	1.03	0.9185	0.71	0.1672
o-cresol sulfate	Amino Acid	Phenylalanine and Tyrosine Metabolism	0.93	0.7439	1.63	0.0343	0.66	0.0395
phenylpropionylglycine	Amino Acid	Phenylalanine and Tyrosine Metabolism	3.88	0.0305	2.89	0.73	0.67	0.8337
dopamine sulfate (2)	Amino Acid	Phenylalanine and Tyrosine Metabolism	0.94	0.5617	2.01	0.0023	0.5	0.0015
tryptophan	Amino Acid	Tryptophan Metabolism	1.12	0.2278	0.91	0.3643	1.25	0.0258
3-indoxyl sulfate	Amino Acid	Tryptophan Metabolism	0.63	0.0054	1.15	0.3012	0.7	0.0208
5-hydroxyindoleacetate	Amino Acid	Tryptophan Metabolism	0.83	0.1377	1.01	0.8981	0.78	0.0446
indoleacetylglycine	Amino Acid	Tryptophan Metabolism	0.57	0.0504	0.89	0.6711	0.59	0.0358
isobutyrylcarnitine	Amino Acid	Leucine, Isoleucine and Valine Metabolism	5.46	0.0356	2.26	0.7995	1.07	0.9401
N-acetylmethionine	Amino Acid	Methionine, Cysteine, SAM and Taurine Metabolism	1.6	0.0427	1.14	0.6857	0.94	0.9374
methionine sulfoxide	Amino Acid	Methionine, Cysteine, SAM and Taurine Metabolism	1.52	0.0284	1.26	0.1379	1.45	0.0617
taurine	Amino Acid	Methionine, Cysteine, SAM and Taurine Metabolism	1.26	0.0043	0.91	0.2127	1.23	0.0092
N-delta-acetylornithine	Amino Acid	Urea cycle; Arginine and Proline Metabolism	1.42	0.005	1.22	0.1072	1.06	0.5726
creatine	Amino Acid	Creatine Metabolism	1.23	0.1316	1.02	0.9787	1.42	0.0238
glutathione, oxidized (GSSG)	Amino Acid	Glutathione Metabolism	2.09	0.0423	1.46	0.5405	0.89	0.8373
5-oxoproline	Amino Acid	Glutathione Metabolism	1.27	0.0478	1.02	0.7625	1.07	0.5958
gamma-glutamylglutamate	Peptide	Gamma-glutamyl Amino Acid	2.69	0.0035	0.97	0.8991	1.62	0.0905
gamma-glutamylglutamine	Peptide	Gamma-glutamyl Amino Acid	1.94	0.0438	0.99	0.9605	1.22	0.339
gamma-glutamylleucine	Peptide	Gamma-glutamyl Amino Acid	1.86	0.0274	1.02	0.9328	1.02	0.9524
gamma-glutamylmethionine	Peptide	Gamma-glutamyl Amino Acid	2.24	0.0266	1.04	0.7811	1.34	0.2945
gamma-glutamylphenylalanine	Peptide	Gamma-glutamyl Amino Acid	1.84	0.0194	0.97	0.9515	1.34	0.2206
gamma-glutamylthreonine	Peptide	Gamma-glutamyl Amino Acid	2.07	0.0377	1.03	0.8674	1.23	0.442
gamma-glutamyltryptophan	Peptide	Gamma-glutamyl Amino Acid	1.81	0.0663	0.78	0.4484	1.36	0.2345
gamma-glutamyltyrosine	Peptide	Gamma-glutamyl Amino Acid	2.33	0.0436	0.92	0.8259	1.67	0.1627
carnosine	Peptide	Dipeptide Derivative	0.62	0.0371	0.68	0.0993	0.82	0.397
pyruvate	Carbohydrate	Glycolysis, Gluconeogenesis, and Pyruvate Metabolism	1.2	0.046	1.04	0.7635	1.12	0.1954
ribonate	Carbohydrate	Pentose Metabolism	1.07	0.6633	1.53	0.0276	0.62	0.0127
arabonate/xylonate	Carbohydrate	Pentose Metabolism	0.83	0.1994	1.47	0.0565	0.64	0.0171
sucrose	Carbohydrate	Disaccharides and Oligosaccharides	2.7	0.0307	2.83	0.0661	0.77	0.9371
glucuronate	Carbohydrate	Aminosugar Metabolism	1.04	0.9804	1.18	0.2453	0.71	0.0288
erythronate*	Carbohydrate	Aminosugar Metabolism	1.02	0.9469	1.14	0.2601	0.77	0.0338
10-undecenoate (11:1n1)	Lipid	Medium Chain Fatty Acid	0.75	0.103	0.41	0.0222	1.44	0.5102
pentadecanoate (15:0)	Lipid	Long Chain Fatty Acid	0.71	0.0241	0.95	0.7173	0.88	0.3235
margarate (17:0)	Lipid	Long Chain Fatty Acid	0.6	0.0066	0.9	0.6674	0.79	0.1673
10-heptadecenoate (17:1n7)	Lipid	Long Chain Fatty Acid	0.51	0.0135	0.84	0.5424	0.83	0.3668
10-nonadecenoate (19:1n9)	Lipid	Long Chain Fatty Acid	0.6	0.0208	0.87	0.5136	0.76	0.219
stearidonate (18:4n3)	Lipid	Polyunsaturated Fatty Acid (n3 and n6)	0.65	0.0313	0.87	0.6298	0.99	0.8863
linoleate (18:2n6)	Lipid	Polyunsaturated Fatty Acid (n3 and n6)	0.67	0.0344	0.98	0.8796	0.94	0.5925
15-methylpalmitate	Lipid	Fatty Acid, Branched	0.52	0.0022	0.68	0.0569	0.87	0.4633
17-methylstearate	Lipid	Fatty Acid, Branched	0.62	0.023	0.84	0.3846	0.82	0.3673
suberate (octanedioate)	Lipid	Fatty Acid, Dicarboxylate	1.17	0.2123	1.33	0.0337	0.77	0.0523
methylmalonate (MMA)	Lipid	Fatty Acid Metabolism (also BCAA Metabolism)	0.87	0.2724	1.15	0.4997	0.69	0.0415
hexanoylglycine	Lipid	Fatty Acid Metabolism(Acyl Glycine)	2.77	0.0457	1.03	0.9233	1.18	0.6862
acetylcarnitine	Lipid	Fatty Acid Metabolism(Acyl Carnitine)	1.65	0.0071	0.97	0.9022	1.22	0.2921
palmitoleoylcarnitine*	Lipid	Fatty Acid Metabolism(Acyl Carnitine)	1.81	0.0182	0.97	0.8417	1.05	0.8596
oleoylcarnitine	Lipid	Fatty Acid Metabolism(Acyl Carnitine)	1.42	0.0365	0.94	0.7392	1.11	0.5542
3-hydroxybutyrate (BHBA)	Lipid	Ketone Bodies	1.83	0.0352	1.21	0.7867	1.02	0.7083
9,10-DiHOME	Lipid	Fatty Acid, Dihydroxy	0.65	0.0353	0.99	0.9579	1.05	0.884
choline phosphate	Lipid	Phospholipid Metabolism	1.53	0.0148	1.11	0.693	0.99	0.9817
phosphoethanolamine	Lipid	Phospholipid Metabolism	1.64	0.038	1.05	0.6831	1.24	0.34
1,2-dipalmitoyl-GPC (16:0/16:0)	Lipid	Phospholipid Metabolism	1.26	0.0192	1.12	0.1945	1.08	0.359
1-palmitoyl-2-arachidonoyl-GPC (16:0/20:4n6)	Lipid	Phospholipid Metabolism	1.11	0.1034	1.19	0.0067	0.95	0.3874
1-palmitoyl-2-stearoyl-GPC (16:0/18:0)	Lipid	Phospholipid Metabolism	1.1	0.1971	1.23	0.0108	0.99	0.9285
1-arachidonoyl-GPC (20:4n6)*	Lipid	Lysolipid	1.04	0.477	1.17	0.0079	0.93	0.2194
1-stearoyl-GPE (18:0)	Lipid	Lysolipid	1.01	0.9227	1.22	0.0262	0.93	0.3303
1-myristoylglycerol (14:0)	Lipid	Monoacylglycerol	0.59	0.0142	0.94	0.7889	0.79	0.35
2-palmitoylglycerol (16:0)	Lipid	Monoacylglycerol	0.79	0.343	1.22	0.2247	0.59	0.0155
1-oleoylglycerol (18:1)	Lipid	Monoacylglycerol	0.64	0.1207	1.17	0.4666	0.53	0.0343
palmitoyl-palmitoyl-glycerol (16:0/16:0) [1]*	Lipid	Diacylglycerol	0.51	0.0403	1.17	0.7204	0.92	0.5065
sphinganine-1-phosphate	Lipid	Sphingolipid Metabolism	2.52	0.0281	1.45	0.1656	0.9	0.7028
N-palmitoyl-sphinganine (d18:0/16:0)	Lipid	Sphingolipid Metabolism	1.08	0.7976	1.49	0.0498	1.31	0.98
palmitoyl dihydrosphingomyelin (d18:0/16:0)*	Lipid	Sphingolipid Metabolism	1.09	0.2884	1.32	0.0026	1.02	0.8305
palmitoyl sphingomyelin (d18:1/16:0)	Lipid	Sphingolipid Metabolism	1.05	0.5793	1.22	0.0222	1.03	0.7028
sphingosine	Lipid	Sphingolipid Metabolism	1.14	0.7144	1.35	0.0972	0.67	0.0287
N-stearoyl-sphingosine (d18:1/18:0)*	Lipid	Sphingolipid Metabolism	1.12	0.3545	1.5	0.0186	0.88	0.5276
glycosyl-N-palmitoyl-sphingosine (d18:1/16:0)	Lipid	Sphingolipid Metabolism	1.25	0.0388	1.29	0.0188	0.99	0.9798
glycosyl-N-stearoyl-sphingosine (d18:1/18:0)	Lipid	Sphingolipid Metabolism	0.76	0.097	1.42	0.0398	0.77	0.1231
3-hydroxy-3-methylglutarate	Lipid	Mevalonate Metabolism	0.99	0.8926	1.53	0.0202	0.65	0.0198
chenodeoxycholate	Lipid	Primary Bile Acid Metabolism	0.67	0.5132	0.26	0.0325	1.46	0.7221
beta-muricholate	Lipid	Primary Bile Acid Metabolism	1.78	0.9374	0.41	0.0489	1.23	0.8246
ursodeoxycholate	Lipid	Secondary Bile Acid Metabolism	0.49	0.1262	0.23	0.0019	1.01	0.7257
7-ketodeoxycholate	Lipid	Secondary Bile Acid Metabolism	1.33	0.5936	0.18	0.0085	1.99	0.5324
N-carbamoylaspartate	Nucleotide	Pyrimidine Metabolism, Orotate containing	0.54	0.2298	1.97	0.4288	0.17	0.0276
dihydroorotate	Nucleotide	Pyrimidine Metabolism, Orotate containing	2.98	0.04	1.19	0.3191	1.07	0.8183
gulonate*	Cofactors and Vitamins	Ascorbate and Aldarate Metabolism	1.01	0.9761	1.59	0.2039	0.53	0.041
alpha-tocopherol	Cofactors and Vitamins	Tocopherol Metabolism	1.05	0.7774	1.29	0.0578	0.73	0.023
pyridoxal	Cofactors and Vitamins	Vitamin B6 Metabolism	1.54	0.0285	1.22	0.2586	1.1	0.4633
pyridoxate	Cofactors and Vitamins	Vitamin B6 Metabolism	1.33	0.5585	1.49	0.1935	0.57	0.0392
4-hydroxyhippurate	Xenobiotics	Benzoate Metabolism	0.42	0.031	0.73	0.6258	0.66	0.1205
3-ethylphenylsulfate	Xenobiotics	Benzoate Metabolism	2.27	6.8541e-05	2.39	6.4336e-05	1	1
caffeic acid sulfate	Xenobiotics	Xanthine Metabolism	2.12	0.0389	1.19	0.3703	1.5	0.3441
equol glucuronide	Xenobiotics	Food Component/Plant	0.18	0.0005	0.22	0.0004	0.71	0.3915
ergothioneine	Xenobiotics	Food Component/Plant	0.68	0.0709	0.44	0.0022	1.6	0.0502
erythritol	Xenobiotics	Food Component/Plant	1.06	0.8167	1.1	0.542	0.73	0.0347
tartronate (hydroxymalonate)	Xenobiotics	Bacterial/Fungal	1.47	0.0113	0.99	0.9985	1.13	0.4298
3-acetylphenol sulfate	Xenobiotics	Chemical	0.21	0.0148	0.59	0.794	0.33	0.0358
3-hydroxypyridine sulfate	Xenobiotics	Chemical	0.72	0.2618	1.07	0.6931	0.6	0.0484
