# Supplementary material for: A novel Alzheimer’s disease drug candidate targeting inflammation and fatty acid metabolism
Source: Alzheimers Res Ther. 2017 Jul 14;9:50. doi: 10.1186/s13195-017-0277-3 (PMC5513091; doi:10.1186/s13195-017-0277-3)
Supplement: Supplementary file 4 — Metabolomic profile of cortex. This table includes the significantly changed metabolites found in the cortex between the AD and control groups, as well as the vehicle- and CAD-31-treated groups. (XLSX 17 kb) [file 13195_2017_277_MOESM4_ESM.xlsx]

## Sheet: Sheet1
Table S4. Metabolomic profile of Cortex
			C+31/C		AD+31/AD		AD/C
Biochemical Name	Super Pathway	Sub Pathway	Fold Change	p-value	Fold Change	p-value	Fold Change	p-value
N-acetylalanine	Amino Acid	Alanine and Aspartate Metabolism	1.04	0.4319	0.84	0.0006	0.98	0.6773
glutamate	Amino Acid	Glutamate Metabolism	1.09	0.0465	0.99	0.8146	1.1	0.0193
N-acetylglutamate	Amino Acid	Glutamate Metabolism	0.99	0.7525	0.92	0.0559	1.15	0.0035
glutamate, gamma-methyl ester	Amino Acid	Glutamate Metabolism	1.35	0.1579	0.73	0.157	1.84	0.0041
pyroglutamine*	Amino Acid	Glutamate Metabolism	1.27	0.0076	1.11	0.1791	1.07	0.4851
beta-citrylglutamate	Amino Acid	Glutamate Metabolism	1.03	0.7663	1.19	0.1678	1.29	0.0436
1-methylimidazoleacetate	Amino Acid	Histidine Metabolism	1.07	0.4871	0.9	0.3448	1.31	0.0148
lysine	Amino Acid	Lysine Metabolism	1	0.8761	1	0.9193	1.1	0.0117
phenol sulfate	Amino Acid	Phenylalanine and Tyrosine Metabolism	0.41	0.0029	1.28	0.4423	0.69	0.1202
O-methyltyrosine	Amino Acid	Phenylalanine and Tyrosine Metabolism	1.04	0.8149	0.98	0.8778	1.55	0.011
methionine	Amino Acid	Methionine, Cysteine, SAM and Taurine Metabolism	1.08	0.3291	1.1	0.2665	1.18	0.043
N-acetylmethionine	Amino Acid	Methionine, Cysteine, SAM and Taurine Metabolism	0.96	0.4061	0.96	0.3576	1.24	0.0002
N-formylmethionine	Amino Acid	Methionine, Cysteine, SAM and Taurine Metabolism	1.07	0.286	0.94	0.3078	1.17	0.0219
N-delta-acetylornithine	Amino Acid	Urea cycle; Arginine and Proline Metabolism	1.51	0.0034	1.32	0.0407	1.16	0.247
putrescine	Amino Acid	Polyamine Metabolism	1.2	0.0994	1.08	0.4207	1.48	0.0014
5-methylthioadenosine (MTA)	Amino Acid	Polyamine Metabolism	1.02	0.6209	1.12	0.1124	1.15	0.0386
gamma-glutamylhistidine	Peptide	Gamma-glutamyl Amino Acid	0.55	0.0046	0.9	0.5232	0.86	0.307
anserine	Peptide	Dipeptide Derivative	1.18	0.1772	1.14	0.2924	1.36	0.0115
prolylglycine	Peptide	Dipeptide	0.96	0.4172	0.99	0.7821	1.16	0.0125
glucose 6-phosphate	Carbohydrate	Glycolysis, Gluconeogenesis, and Pyruvate Metabolism	1.27	0.199	0.99	0.7454	2.31	0.0003
fructose-6-phosphate	Carbohydrate	Glycolysis, Gluconeogenesis, and Pyruvate Metabolism	1.26	0.2317	1.01	0.9322	1.91	0.001
lactate	Carbohydrate	Glycolysis, Gluconeogenesis, and Pyruvate Metabolism	1.26	0.0212	1.08	0.4961	1.02	0.7494
glycerate	Carbohydrate	Glycolysis, Gluconeogenesis, and Pyruvate Metabolism	0.86	0.512	0.65	0.0086	1.05	0.5909
6-phosphogluconate	Carbohydrate	Pentose Phosphate Pathway	0.95	0.6443	0.86	0.6142	1.64	0.0441
sedoheptulose-7-phosphate	Carbohydrate	Pentose Phosphate Pathway	1.15	0.0888	0.98	0.7025	1.3	0.0041
ribose	Carbohydrate	Pentose Metabolism	1.04	0.5044	0.84	0.0378	0.95	0.6705
arabinose	Carbohydrate	Pentose Metabolism	1.05	0.3687	0.93	0.2015	1.13	0.0474
mannose	Carbohydrate	Fructose, Mannose and Galactose Metabolism	0.96	0.9846	0.9	0.6613	1.88	0.0131
mannose-6-phosphate	Carbohydrate	Fructose, Mannose and Galactose Metabolism	1.33	0.1316	1.05	0.9434	2.06	0.0005
galactose 1-phosphate	Carbohydrate	Fructose, Mannose and Galactose Metabolism	1.14	0.4772	1.05	0.8947	1.61	0.0076
UDP-glucose	Carbohydrate	Nucleotide Sugar	0.92	0.4697	1.28	0.209	0.57	0.0147
UDP-galactose	Carbohydrate	Nucleotide Sugar	0.86	0.4075	1.03	0.6737	0.61	0.0241
UDP-N-acetylglucosamine/galactosamine	Carbohydrate	Nucleotide Sugar	1.08	0.0923	0.95	0.2104	1.17	0.0013
cytidine 5'-monophospho-N-acetylneuraminic acid	Carbohydrate	Nucleotide Sugar	0.95	0.4904	1	0.9957	1.23	0.0296
glucosamine-6-phosphate	Carbohydrate	Aminosugar Metabolism	1.4	0.0462	1.06	0.6542	1.78	0.0022
N-acetyl-glucosamine 1-phosphate	Carbohydrate	Aminosugar Metabolism	1.06	0.8284	0.98	0.868	1.38	0.0349
N-acetylneuraminate	Carbohydrate	Aminosugar Metabolism	1.01	0.9027	0.85	0.0277	1.28	0.0014
N-acetylglucosaminylasparagine	Carbohydrate	Aminosugar Metabolism	0.96	0.4104	0.92	0.0691	1.24	4.8225e-05
succinylcarnitine	Energy	TCA Cycle	0.72	0.0357	0.95	0.8024	0.94	0.759
2-methylcitrate/homocitrate	Energy	TCA Cycle	1.09	0.1114	1.13	0.0221	1.17	0.0057
acetylphosphate	Energy	Oxidative Phosphorylation	1.11	0.2996	0.91	0.3359	1.33	0.0129
palmitate (16:0)	Lipid	Long Chain Fatty Acid	0.65	0.0241	1.36	0.1021	0.77	0.1606
margarate (17:0)	Lipid	Long Chain Fatty Acid	0.61	0.0267	1.24	0.4323	0.69	0.1078
stearate (18:0)	Lipid	Long Chain Fatty Acid	0.61	0.01	1.35	0.1164	0.7	0.0609
nonadecanoate (19:0)	Lipid	Long Chain Fatty Acid	0.63	0.0112	1.35	0.0981	0.76	0.0981
10-nonadecenoate (19:1n9)	Lipid	Long Chain Fatty Acid	0.6	0.0132	1.26	0.2636	0.71	0.1147
arachidate (20:0)	Lipid	Long Chain Fatty Acid	0.59	0.0074	1.47	0.0406	0.7	0.0527
eicosenoate (20:1)	Lipid	Long Chain Fatty Acid	0.61	0.0212	1.43	0.1281	0.64	0.0492
tricosenoate (23:1)	Lipid	Long Chain Fatty Acid	0.64	0.0476	1.54	0.0711	0.7	0.1527
erucate (22:1n9)	Lipid	Long Chain Fatty Acid	0.64	0.0376	1.44	0.1047	0.68	0.0769
oleate/vaccenate (18:1)	Lipid	Long Chain Fatty Acid	0.59	0.0172	1.39	0.1397	0.71	0.1402
docosatrienoate (22:3n3)	Lipid	Polyunsaturated Fatty Acid (n3 and n6)	0.35	0.0095	1.69	0.1893	0.56	0.214
adrenate (22:4n6)	Lipid	Polyunsaturated Fatty Acid (n3 and n6)	0.5	0.0161	1.56	0.1408	0.61	0.0936
docosadienoate (22:2n6)	Lipid	Polyunsaturated Fatty Acid (n3 and n6)	0.62	0.0388	1.38	0.1608	0.65	0.0508
dihomo-linoleate (20:2n6)	Lipid	Polyunsaturated Fatty Acid (n3 and n6)	0.53	0.0052	1.35	0.1892	0.69	0.116
mead acid (20:3n9)	Lipid	Polyunsaturated Fatty Acid (n3 and n6)	0.6	0.0477	1.39	0.2367	0.89	0.711
17-methylstearate	Lipid	Fatty Acid, Branched	0.54	0.0006	1	0.9061	0.77	0.1547
azelate (nonanedioate)	Lipid	Fatty Acid, Dicarboxylate	0.81	0.3211	0.73	0.0374	0.92	0.9613
acetyl CoA	Lipid	Fatty Acid Metabolism	1.87	0.0372	1.33	0.4998	1	0.6224
acetylcarnitine	Lipid	Fatty Acid Metabolism(Acyl Carnitine)	1.53	0.0422	1.25	0.4578	0.9	0.9848
3-hydroxybutyrylcarnitine (2)	Lipid	Fatty Acid Metabolism(Acyl Carnitine)	1.78	0.016	1.37	0.3124	0.98	0.8339
deoxycarnitine	Lipid	Carnitine Metabolism	1.02	0.9284	0.94	0.3877	1.23	0.0063
3-hydroxybutyrate (BHBA)	Lipid	Ketone Bodies	1.87	0.0349	1.29	0.5074	1.05	0.6182
2-hydroxydecanoate	Lipid	Fatty Acid, Monohydroxy	0.68	0.0327	0.84	0.2531	1.12	0.4428
2-hydroxystearate	Lipid	Fatty Acid, Monohydroxy	0.58	0.0897	1.2	0.5156	0.52	0.038
arachidonoyl ethanolamide	Lipid	Endocannabinoid	0.86	0.0462	1.06	0.3632	0.92	0.2219
linoleoyl ethanolamide	Lipid	Endocannabinoid	0.52	0.0058	1.62	0.0645	0.57	0.0238
phosphoethanolamine	Lipid	Phospholipid Metabolism	1.04	0.3099	0.98	0.6749	1.14	0.0035
glycerophosphoethanolamine	Lipid	Phospholipid Metabolism	1.04	0.5491	1.02	0.7927	1.2	0.0121
1-stearoyl-2-oleoyl-GPI (18:0/18:1)*	Lipid	Phospholipid Metabolism	1.05	0.5722	1	0.9089	0.82	0.0179
1-palmitoyl-2-palmitoleoyl-GPC (16:0/16:1)*	Lipid	Phospholipid Metabolism	1	0.9106	0.98	0.6549	1.09	0.0454
1-oleoyl-2-linoleoyl-GPC (18:1/18:2)*	Lipid	Phospholipid Metabolism	0.92	0.2649	1.12	0.1443	0.83	0.0231
1-palmitoyl-2-oleoyl-GPS (16:0/18:1)	Lipid	Phospholipid Metabolism	1.01	0.8378	1.01	0.7273	1.11	0.0429
1-oleoyl-2-arachidonoyl-GPI (18:1/20:4) *	Lipid	Phospholipid Metabolism	1.04	0.4368	1.02	0.5635	1.1	0.0497
1-palmitoyl-2-gamma-linolenoyl-GPC (16:0/18:3n6)*	Lipid	Phospholipid Metabolism	0.94	0.3875	0.91	0.213	1.18	0.0336
1-stearoyl-GPC (18:0)	Lipid	Lysolipid	1.08	0.4215	0.94	0.7211	1.31	0.0305
1-palmitoyl-GPG (16:0)*	Lipid	Lysolipid	0.57	0.126	1.85	0.0317	1.03	0.2963
1-stearoyl-GPG (18:0)	Lipid	Lysolipid	0.59	0.0449	1.87	0.055	0.73	0.1952
1-(1-enyl-stearoyl)-2-arachidonoyl-GPE (P-18:0/20:4)*	Lipid	Plasmalogen	0.98	0.4593	1.01	0.6588	0.92	0.0117
glycerol 3-phosphate	Lipid	Glycerolipid Metabolism	0.8	0.0387	0.91	0.2532	0.97	0.7134
glycerophosphoglycerol	Lipid	Glycerolipid Metabolism	1	0.9156	0.93	0.1865	1.11	0.0366
1-palmitoylglycerol (16:0)	Lipid	Monoacylglycerol	0.67	0.0049	1.41	0.0153	0.94	0.6179
2-palmitoylglycerol (16:0)	Lipid	Monoacylglycerol	0.65	0.035	1.57	0.031	0.88	0.4842
1-oleoylglycerol (18:1)	Lipid	Monoacylglycerol	0.6	0.0125	1.46	0.0513	0.79	0.2198
2-oleoylglycerol (18:1)	Lipid	Monoacylglycerol	0.77	0.0938	1.51	0.0105	0.84	0.2349
1-arachidonylglycerol (20:4)	Lipid	Monoacylglycerol	0.66	0.0338	1.2	0.2257	0.85	0.3536
1-docosahexaenoylglycerol (22:6)	Lipid	Monoacylglycerol	0.64	0.0423	1.21	0.2822	0.83	0.3801
oleoyl-oleoyl-glycerol (18:1/18:1) [2]*	Lipid	Diacylglycerol	1.12	0.0363	1	0.9411	0.99	0.7996
sphingomyelin (d18:1/18:1, d18:2/18:0)	Lipid	Sphingolipid Metabolism	1.03	0.5944	1.03	0.6798	0.85	0.0201
3-sulfo-nervonoyl-galactosylceramide (d18:1/24:1)	Lipid	Sphingolipid Metabolism	0.97	0.4046	1.08	0.0443	0.92	0.0321
3-hydroxy-3-methylglutarate	Lipid	Mevalonate Metabolism	1.02	0.6796	0.95	0.2908	1.19	0.0013
palmitoylcholine	Lipid	Fatty Acid Metabolism (Acyl Choline)	0.92	0.5572	1.09	0.42	0.71	0.0153
hypoxanthine	Nucleotide	Purine Metabolism, (Hypo)Xanthine/Inosine containing	1.01	0.8444	0.89	0.0231	0.98	0.8036
adenosine 2'-monophosphate (2'-AMP)	Nucleotide	Purine Metabolism, Adenine containing	1.49	0.0085	1.09	0.6144	1.7	0.0017
2'-deoxycytidine	Nucleotide	Pyrimidine Metabolism, Cytidine containing	1.04	0.6852	0.85	0.088	1.22	0.0338
methylphosphate	Nucleotide	Purine and Pyrimidine Metabolism	1.1	0.233	1.13	0.1679	1.23	0.018
adenosine 5'-diphosphoribose (ADP-ribose)	Cofactors and Vitamins	Nicotinate and Nicotinamide Metabolism	1.15	0.0695	0.94	0.4258	1.34	0.0007
coenzyme A	Cofactors and Vitamins	Pantothenate and CoA Metabolism	0.88	0.3422	1.03	0.937	1.26	0.0346
gulonate*	Cofactors and Vitamins	Ascorbate and Aldarate Metabolism	1.11	0.179	0.96	0.5547	1.23	0.0137
hippurate	Xenobiotics	Benzoate Metabolism	1.01	0.9003	1.5	0.2339	0.54	0.0299
ergothioneine	Xenobiotics	Food Component/Plant	0.56	0.0002	0.57	8.4373e-05	1.45	0.0025
